# Supplementary material for: Structure-Based Identification of JAK1-Selective Candidates Using Ensemble Docking and Interaction Analysis
Source: Pharmaceuticals (Basel). 2026 Apr 30;19(5):709. doi: 10.3390/ph19050709 (PMC13209238; doi:10.3390/ph19050709)
Supplement: Supplementary file 1 [file pharmaceuticals-19-00709-s001.zip]

Archive with 2 entries (2 files):
- SupplementaryMaterials_pharmaceuticals.pdf
- TableS4.csv
