# Supplementary material for: Structure-Based Identification of JAK1-Selective Candidates Using Ensemble Docking and Interaction Analysis
Source: Pharmaceuticals (Basel). 2026 Apr 30;19(5):709. doi: 10.3390/ph19050709 (PMC13209238; doi:10.3390/ph19050709)
Supplement: Supplementary file 1 [file pharmaceuticals-19-00709-s001.zip › TableS4.csv]

Name	GenericName	SMILES	Pathways	Target	Jak_pathway	kinase_pathway
T25268L	Coblopasvir dihydrochloride	COC(=O)N[C@H](C(=O)N1CCC[C@H]1c1nc(-c2ccc(-c3ccc(-c4c[nH]c([C@H]5CCCN5C(=O)[C@H](NC(=O)OC)C(C)C)n4)cc3)c3c2OCO3)c[nH]1)C(C)C	Microbiology/Virology;Proteases/Proteasome	HCV Protease	0	0
T15130	Dilazep dihydrochloride	COc1cc(C(=O)OCCCN2CCCN(CCCOC(=O)c3cc(OC)c(OC)c(OC)c3)CC2)cc(OC)c1OC	Others	Others	0	0
T12824L	S55746	O=C(c1cc(-c2cc3c(cc2C(=O)N2Cc4ccccc4C[C@H]2CN2CCOCC2)OCO3)n2c1CCCC2)N(c1ccccc1)c1ccc(O)cc1	Apoptosis	BCL	0	0
T12069	MK-8353	CS[C@@]1(C(=O)Nc2ccc3[nH]nc(-c4ccc(OC(C)C)nc4)c3c2)CCN(CC(=O)N2CC=C(c3ccc(-c4ncn(C)n4)cc3)CC2)C1	MAPK	ERK	0	0
T7819	TAS0728	C=CC(=O)N1CCC[C@@H](n2nc(C(=O)Nc3ccc(CC(=O)N(C)C)c(C)c3C)c3c(N)ncnc32)C1	Tyrosine Kinase/Adaptors;Angiogenesis;JAK/STAT signaling	HER;EGFR	1	1
G855-6277	NA	CC(=O)N1CCCc2cc(S(=O)(=O)N3CCC[C@@H](C(=O)Nc4ccc(CN5CCCCC5)cc4)C3)ccc21	NA	NA	0	0
T0186	Docetaxel trihydrate	CC(=O)O[C@@]12CO[C@@H]1C[C@H](O)[C@@]1(C)C(=O)[C@H](O)C3=C(C)[C@@H](OC(=O)[C@H](O)[C@@H](NC(=O)OC(C)(C)C)c4ccccc4)C[C@@](O)([C@@H](OC(=O)c4ccccc4)[C@H]21)C3(C)C	Apoptosis;Cytoskeletal Signaling	BCL;Apoptosis;Microtubule Associated	0	0
T5048	SSR240612	COc1ccc2cc(S(=O)(=O)N[C@H](CC(=O)N[C@H](Cc3ccc(CN4[C@H](C)CCC[C@@H]4C)cc3)C(=O)N(C)C(C)C)c3ccc4c(c3)OCO4)ccc2c1	GPCR/G Protein	Bradykinin Receptor	0	0
T4259	GLPG0187	COc1ccc(S(=O)(=O)N[C@@H](CNc2nc(C)nc(N3CCC(c4ccc5c(n4)NCCC5)CC3)c2C)C(=O)O)cc1	Cytoskeletal Signaling	Integrin	0	0
8017-3882	NA	O=C1C[C@H](c2ccc(S(=O)(=O)N3CCCN(S(=O)(=O)c4ccc([C@H]5CNC(=O)C5)cc4)CC3)cc2)CN1	NA	NA	0	0
T0371	Gliquidone	COc1ccc2c(c1)C(=O)N(CCc1ccc(S(=O)(=O)NC(=O)NC3CCCCC3)cc1)C(=O)C2(C)C	Membrane transporter/Ion channel	Potassium Channel	0	0
T13278	Valecobulin hydrochloride	COc1cc(C(=O)c2ccc(-c3csc(NC(=O)[C@@H](N)C(C)C)n3)cc2-n2cncn2)cc(OC)c1OC	Cytoskeletal Signaling	Microtubule Associated	0	0
TP1253	Argireline	[H]/N=C(\N)NCCC[C@H](NC(=O)[C@H](CCCN/C(N)=N/[H])NC(=O)[C@H](CCC(N)=O)NC(=O)[C@H](CCSC)NC(=O)[C@H](CCC(=O)O)/N=C(\C)[C@H](CCC(=O)O)NC(C)=O)C(N)=O	Others	Others	0	0
6187-2526	NA	COc1cc(-c2nc3s/c(=C4\C(=O)N(Cc5ccccc5F)c5ccccc54)c(=O)n3n2)cc(OC)c1OC	NA	NA	0	0
T6S0119	Dauricine	COc1cc2c(cc1OC)[C@@H](Cc1ccc(Oc3cc(C[C@@H]4c5cc(OC)c(OC)cc5CCN4C)ccc3O)cc1)N(C)CC2	Others;NF-Κb;Apoptosis	Others;Apoptosis;NF-κB	0	0
T15573	Inarigivir soproxil	CO[C@@H]1[C@H](O[P@@](=O)(OC[C@H]2O[C@@H](n3cnc4c(N)ncnc43)C[C@@H]2O)SCOC(=O)OC(C)C)[C@@H](CO)O[C@H]1n1ccc(=O)[nH]c1=O	Proteases/Proteasome;Microbiology/Virology	HCV Protease	0	0
8016-3352	NA	CC(=O)Nc1nc(Cn2c(-c3nonc3NC(C)=O)nc3ccccc32)nc(N2CCCCC2)n1	NA	NA	0	0
T8327	ONO-7475	COc1cc2nccc(Oc3ccc(NC(=O)c4cc5c(n(-c6ccccc6)c4=O)CCCC5=O)nc3)c2cc1OC	Tyrosine Kinase/Adaptors	Trk receptor;TAM Receptor	0	1
K781-9842	NA	CCOc1ccccc1N(C)S(=O)(=O)c1ccc2[nH]cc(C(=O)N3CCc4ccccc43)c(=O)c2c1	NA	NA	0	0
G754-0462	NA	Cc1cccc(-c2nc(CSc3nc4c(=O)[nH]cnc4n3C[C@@H]3CCCO3)c(C)o2)c1	NA	NA	0	0
Y021-2215	NA	CC1=CC(C)(C)N(C(=O)c2ccccc2)c2ccc(OCC(=O)N3CCN(c4ncccn4)CC3)cc21	NA	NA	0	0
T9341	Bemnifosbuvir	CNc1nc(N)nc2c1ncn2[C@@H]1O[C@H](CO[P@@](=O)(N[C@@H](C)C(=O)OC(C)C)Oc2ccccc2)[C@@H](O)[C@@]1(C)F	Microbiology/Virology;Others;Proteases/Proteasome	Others;HCV Protease;SARS-CoV	0	0
T9331	Bemnifosbuvir hemisulfate	CNc1nc(N)nc2c1ncn2[C@@H]1O[C@H](CO[P@@](=O)(N[C@@H](C)C(=O)OC(C)C)Oc2ccccc2)[C@@H](O)[C@@]1(C)F	Proteases/Proteasome;Microbiology/Virology	SARS-CoV;HCV Protease	0	0
T3430	PF-4136309	O=C(NCC(=O)N1CC[C@H](N[C@H]2CC[C@@](O)(c3ccc(-c4ncccn4)cn3)CC2)C1)c1cccc(C(F)(F)F)c1	Immunology/Inflammation;Microbiology/Virology	CCR	0	0
S398-2185	NA	Cn1nc(C(=O)NCc2cccnc2)c2c1CN(C(=O)c1ccc3ccccc3n1)C2	NA	NA	0	0
T6948	Pluripotin	Cc1cc(Nc2ncc3c(n2)N(C)C(=O)N(c2cc(NC(=O)c4cccc(C(F)(F)F)c4)ccc2C)C3)n(C)n1	PI3K/Akt/mTOR signaling;MAPK	Raf;ERK;S6 Kinase	0	1
TP2485	difelikefalin acetate(1024828-77-0 Free base)	CC(C)C[C@@H](NC(=O)[C@@H](Cc1ccccc1)NC(=O)[C@H](N)Cc1ccccc1)C(=O)N[C@H](CCCCN)C(=O)N1CCC(N)(C(=O)O)CC1	GPCR/G Protein;Neuroscience;Endocrinology/Hormones	Opioid Receptor	0	0
C700-0592	NA	O=C(Nc1cccc2ccccc12)c1ccc2c(c1)N(Cc1cccc(Cl)c1)C(=O)c1ccccc1S2(=O)=O	NA	NA	0	0
M061-0131	NA	COc1ccc(-c2c(C(=O)N3CCOCC3)nn3c(C)cc(C)nc23)cc1S(=O)(=O)N1CCCCC1	NA	NA	0	0
C565-0191	NA	O=C1CCc2cc(S(=O)(=O)N[C@H](C(=O)N3CCN(C(=O)c4ccco4)CC3)c3ccccc3)ccc2N1	NA	NA	0	0
T9072	Tuxobertinib	C=CC(=O)Nc1cc2c(Nc3ccc(OCc4ccccn4)c(Cl)c3)ncnc2cc1OCCN1CCOCC1	Angiogenesis;Apoptosis;JAK/STAT signaling;NF-Κb;Tyrosine Kinase/Adaptors	BTK;RIP kinase;HER;EGFR	1	1
G639-3438	NA	O=C(Nc1cccc(C(=O)N2CCN(C(=O)c3cc(-c4ccncc4)n[nH]3)CC2)c1)c1ccco1	NA	NA	0	0
T4349	Sitravatinib	COCCNCc1ccc(-c2cc3nccc(Oc4ccc(NC(=O)C5(C(=O)Nc6ccc(F)cc6)CC5)cc4F)c3s2)nc1	Tyrosine Kinase/Adaptors;Angiogenesis	TAM Receptor;FLT;Ephrin Receptor;c-Kit;Trk receptor;Discoidin Domain Receptor (DDR);VEGFR	0	1
T4998L	Cefpodoxime (free acid)	COCC1=C(C(=O)O)N2C(=O)[C@@H](NC(=O)/C(=N\OC)c3csc(N)n3)[C@H]2SC1	Others	Others	0	0
T4474	Asunaprevir	C=C[C@@H]1C[C@]1(NC(=O)[C@@H]1C[C@@H](Oc2ncc(OC)c3ccc(Cl)cc23)CN1C(=O)[C@@H](NC(=O)OC(C)(C)C)C(C)(C)C)C(=O)NS(=O)(=O)C1CC1	Microbiology/Virology;Proteases/Proteasome	HCV Protease;SARS-CoV	0	0
T2101	Navitoclax	CC1(C)CCC(c2ccc(Cl)cc2)=C(CN2CCN(c3ccc(C(=O)NS(=O)(=O)c4ccc(N[C@H](CCN5CCOCC5)CSc5ccccc5)c(S(=O)(=O)C(F)(F)F)c4)cc3)CC2)C1	Apoptosis	BCL	0	0
T0100	Atazanavir sulfate	COC(=O)N[C@H](C(=O)N[C@@H](Cc1ccccc1)[C@@H](O)CN(Cc1ccc(-c2ccccn2)cc1)NC(=O)[C@@H](NC(=O)OC)C(C)(C)C)C(C)(C)C	Membrane transporter/Ion channel;Metabolism;Neuroscience;Proteases/Proteasome;Microbiology/Virology	P-gp;SARS-CoV;HIV Protease;P450	0	0
T5467	SAR125844	O=C(NCCN1CCOCC1)Nc1nc2ccc(Sc3nnc4ccc(-c5ccc(F)cc5)nn34)cc2s1	Apoptosis;Tyrosine Kinase/Adaptors	Apoptosis;c-Met/HGFR	0	1
T6173	BI 2536	CC[C@@H]1C(=O)N(C)c2cnc(Nc3ccc(C(=O)NC4CCN(C)CC4)cc3OC)nc2N1C1CCCC1	Chromatin/Epigenetic;Apoptosis;Cell Cycle/Checkpoint	Epigenetic Reader Domain;Apoptosis;PLK	0	0
T4426	CEP-40783	COc1cc2nccc(Oc3ccc(NC(=O)c4cn(C(C)C)c(=O)n(-c5ccc(F)cc5)c4=O)cc3F)c2cc1OC	Tyrosine Kinase/Adaptors	c-Met/HGFR;TAM Receptor	0	1
T8847	Fosravuconazole L-lysine ethanolate	C[C@@H](c1nc(-c2ccc(C#N)cc2)cs1)[C@@](Cn1cncn1)(OCOP(=O)(O)O)c1ccc(F)cc1F	Microbiology/Virology;Others	Others;Parasite;Antifungal	0	0
T8487	Empesertib	COc1cc(S(C)(=O)=O)ccc1Nc1nc2ccc(-c3ccc(NC(=O)[C@H](C)c4ccc(F)cc4)cc3)cn2n1	Cytoskeletal Signaling	Kinesin	0	0
T8509	Danicopan	CC(=O)c1nn(CC(=O)N2C[C@H](F)C[C@H]2C(=O)Nc2cccc(Br)n2)c2ccc(-c3cnc(C)nc3)cc12	Immunology/Inflammation	Complement System	0	0
T6351	MGCD-265 analog	Cn1cnc(-c2cc3nccc(Oc4ccc(NC(=S)NC(=O)Cc5ccccc5)cc4F)c3s2)c1	Angiogenesis;Tyrosine Kinase/Adaptors;Apoptosis	VEGFR;c-Met/HGFR;Apoptosis	0	1
T4020	Cadazolid	O=C(O)c1cn(C2CC2)c2cc(N3CCC(O)(COc4ccc(N5C[C@H](CO)OC5=O)cc4F)CC3)c(F)cc2c1=O	Microbiology/Virology	Antibacterial;Antibiotic	0	0
8015-0447	NA	c1ccc(CN2CCN(c3nc(N(c4ccccc4)c4ccccc4)nc(-n4ccnc4)n3)CC2)cc1	NA	NA	0	0
T35333	ARRY-382	Cc1cccc(Cn2nc(C3CC3)c3c(NC(=O)c4cnc5cc(OCCN6CCN(C)CC6)ccn45)cccc32)n1	Tyrosine Kinase/Adaptors	CSF-1R	0	1
T3455	Merestinib	Cc1ccc(C(=O)Nc2ccc(Oc3cc4cnn(C)c4cc3-c3cn[nH]c3)c(F)c2)c(=O)n1-c1ccc(F)cc1	Tyrosine Kinase/Adaptors;Angiogenesis;Immunology/Inflammation	ROS Kinase;c-Met/HGFR;FLT;Discoidin Domain Receptor (DDR);ROS	0	1
T4978	Sarpogrelate hydrochloride	COc1cccc(CCc2ccccc2OC[C@H](CN(C)C)OC(=O)CCC(=O)O)c1	GPCR/G Protein;Neuroscience	5-HT Receptor	0	0
T4230	PF-3758309 hydrochloride	Cc1nc(Nc2n[nH]c3c2CN(C(=O)N[C@H](CN(C)C)c2ccccc2)C3(C)C)c2sccc2n1	Cytoskeletal Signaling;Apoptosis	PAK;Apoptosis	0	0
G290-0779	NA	O=C(CCN1C(=O)c2cccnc2Sc2ccccc21)Nc1ccccc1C(=O)c1ccccc1	NA	NA	0	0
D699-0103	NA	CC[C@H](C(=O)N1CCN(c2ncccn2)CC1)n1c2ccccc2c2nnc(-n3nc(C)cc3C)nc21	NA	NA	0	0
T2077	Adavosertib	C=CCn1c(=O)c2cnc(Nc3ccc(N4CCN(C)CC4)cc3)nc2n1-c1cccc(C(C)(C)O)n1	Cell Cycle/Checkpoint	Wee1	0	0
T8682	Vazegepant hydrochloride	Cc1cc(C[C@@H](NC(=O)N2CCC(c3cc4ccccc4[nH]c3=O)CC2)C(=O)N2CCN(C3CCN(C)CC3)CC2)cc2c[nH]nc12	GPCR/G Protein;Neuroscience	CGRP Receptor	0	0
T7809L	Ipamorelin 2 Pivalic acid	CC(C)(N)C(=O)N[C@@H](Cc1cnc[nH]1)C(=O)N[C@H](Cc1ccc2ccccc2c1)C(=O)N[C@H](Cc1ccccc1)C(=O)N[C@@H](CCCCN)C(N)=O	Others	Others	0	0
TP2158	TRV-120027 TFA	[H]/N=C(\N)NCCC[C@H](NC(=O)CNC)C(=O)N[C@H](C(=O)N[C@H](Cc1ccc(O)cc1)C(=O)N[C@@H](C(=O)N[C@@H](Cc1cnc[nH]1)C(=O)N1CCC[C@H]1C(=O)N[C@H](C)C(=O)O)[C@H](C)CC)C(C)C	Endocrinology/Hormones	RAAS	0	0
T3113	Foretinib	COc1cc2c(Oc3ccc(NC(=O)C4(C(=O)Nc5ccc(F)cc5)CC4)cc3F)ccnc2cc1OCCCN1CCOCC1	Angiogenesis;Tyrosine Kinase/Adaptors	c-Met/HGFR;Tie-2;VEGFR	0	1
T27719	KD-026	COc1cccc(C(=O)Nc2ccc3c(c2)CCN(C(=O)Oc2ccccc2)C3)c1-c1ccc(C(F)(F)F)cc1	Metabolism	CETP	0	0
T1793	MBX-2982	CCc1cnc(N2CCC(c3nc(COc4ccc(-n5cnnn5)cc4)cs3)CC2)nc1	Endocrinology/Hormones;GPCR/G Protein	GPR	0	0
G568-0215	NA	CC[C@H](SC1=Nc2ccccc2C2=NC(=O)[C@@H](Cc3ccccc3)N12)C(=O)N1CCc2ccccc21	NA	NA	0	0
T3987	Lotamilast	CNc1nc(-c2cccc(NC(=O)c3ccc(C(=O)OC)cc3)c2)c2cc(OC)c(OC)cc2n1	Metabolism	PDE	0	0
G795-0041	NA	COc1ccc2[nH]cc(CCNC(=O)c3ccc(NC(=O)c4nsc5ccccc45)cc3)c2c1	NA	NA	0	0
G072-1795	NA	Cc1cccc(-c2nc(SCc3cc(=O)n4c(-c5ccccc5)csc4n3)n[nH]2)c1	NA	NA	0	0
F425-0137	NA	CCOc1ccc(-n2c(SCc3nc(-c4ccncc4)no3)nc3ccsc3c2=O)cc1	NA	NA	0	0
T2054	Altiratinib	O=C(Nc1cc(Oc2cc(F)c(NC(=O)C3(C(=O)Nc4ccc(F)cc4)CC3)cc2F)ccn1)C1CC1	Angiogenesis;Tyrosine Kinase/Adaptors	Trk receptor;c-Met/HGFR;FLT;Tie-2;VEGFR	0	1
D461-0196	NA	CC[C@@]1(C)Cc2ccccc2-c2nc3n(C)nc(SCC(=O)NCCc4ccccc4)n3c(=O)c21	NA	NA	0	0
T1780	Parecoxib	CCC(=O)NS(=O)(=O)c1ccc(-c2c(-c3ccccc3)noc2C)cc1	Immunology/Inflammation;Neuroscience	COX	0	0
F325-1388	NA	O=C(CCC(=O)N1CCc2cc(S(=O)(=O)Nc3cccc4ccccc34)ccc21)N1CCOCC1	NA	NA	0	0
K828-0188	NA	CCN(c1cccc(C)c1)S(=O)(=O)c1ccc2[nH]cc(C(=O)N3CCN(c4ccccn4)CC3)c(=O)c2c1	NA	NA	0	0
K280-0407	NA	Cc1nc2ccccc2n1CCc1nc2c3ccccc3nc(SCC(=O)N3CCN(c4ccccc4)CC3)n2n1	NA	NA	0	0
K653-0412	NA	COc1ccc(S(=O)(=O)n2c(SCc3csc(-c4ccc(Cl)cc4)n3)nc3ccccc32)cc1	NA	NA	0	0
T10431	Golidocitinib	COc1nn(C)cc1Nc1nccc(-c2c[nH]c3c(NC(=O)[C@@H](C)N4CCN(C)CC4)cccc23)n1	Stem Cells;Angiogenesis;JAK/STAT signaling;Chromatin/Epigenetic	JAK	1	0
T10703	Mezigdomide	N#Cc1ccc(N2CCN(Cc3ccc(COc4cccc5c4CN([C@H]4CCC(=O)NC4=O)C5=O)cc3)CC2)c(F)c1	Apoptosis;PROTAC;Ubiquitination	Molecular Glues;E1/E2/E3 Enzyme;Apoptosis	0	0
T8062	Cefazedone	Cc1nnc(SCC2=C(C(=O)O)N3C(=O)[C@@H](NC(=O)Cn4cc(Cl)c(=O)c(Cl)c4)[C@H]3SC2)s1	Microbiology/Virology;Others	Antibiotic;Antibacterial;Others	0	0
T6770	AZD0156	CN(C)CCCOc1ccc(-c2ccc3ncc4c(c3c2)n(C2CCOCC2)c(=O)n4C)cn1	PI3K/Akt/mTOR signaling;Apoptosis;DNA Damage/DNA Repair	Apoptosis;ATM/ATR	0	0
T1716	Echinacoside	C[C@@H]1O[C@@H](O[C@@H]2[C@@H](O)[C@H](OCCc3ccc(O)c(O)c3)O[C@H](CO[C@@H]3O[C@H](CO)[C@@H](O)[C@H](O)[C@H]3O)[C@H]2OC(=O)/C=C/c2ccc(O)c(O)c2)[C@H](O)[C@H](O)[C@H]1O	Cytoskeletal Signaling;NF-Κb;Metabolism;Stem Cells;Immunology/Inflammation	Wnt/beta-catenin;Reactive Oxygen Species	0	0
T6121	Tepotinib	CN1CCC(COc2cnc(-c3cccc(Cn4nc(-c5cccc(C#N)c5)ccc4=O)c3)nc2)CC1	Tyrosine Kinase/Adaptors	TAM Receptor;Trk receptor;c-Met/HGFR	0	1
Y044-4747	NA	COc1ccc2c(c1OC)C(=O)N1c3ccccc3C(=O)N(CCC(=O)Nc3ncc[nH]3)[C@H]21	NA	NA	0	0
Y205-7465	NA	Cc1onc(-c2ccccc2)c1C(=O)Nc1sc(C)c(C)c1C(=O)NCc1cccnc1	NA	NA	0	0
J084-0482	NA	COc1ccc(-c2nc3ccccc3c3nnc(SCC(=O)NCc4nc5ccccc5[nH]4)n23)cc1	NA	NA	0	0
T4235	Roblitinib	COCCNc1cc(NC(=O)N2CCCc3cc(CN4CCN(C)CC4=O)c(C=O)nc32)ncc1C#N	Tyrosine Kinase/Adaptors;Angiogenesis	FGFR	0	1
T0121	Azelnidipine	CC1=C(C(=O)OC(C)C)[C@H](c2cccc([N+](=O)[O-])c2)C(C(=O)OC2CN(C(c3ccccc3)c3ccccc3)C2)=C(N)N1	Metabolism;Membrane transporter/Ion channel	Calcium Channel	0	0
T6517	Golvatinib	CN1CCN(C2CCN(C(=O)Nc3cc(Oc4ccc(NC(=O)C5(C(=O)Nc6ccc(F)cc6)CC5)c(F)c4)ccn3)CC2)CC1	Tyrosine Kinase/Adaptors;Angiogenesis	c-Met/HGFR;VEGFR	0	1
T9052	XL092	CNC(=O)c1cc2c(Oc3ccc(NC(=O)C4(C(=O)Nc5ccc(F)cc5)CC4)cc3)ccnc2cc1OC	Angiogenesis;Tyrosine Kinase/Adaptors	VEGFR;c-Met/HGFR;TAM Receptor	0	1
D692-0561	NA	N#Cc1c(NC(=O)CSc2nnc3c4ccccc4nc(-c4ccco4)n23)sc2c1CCCC2	NA	NA	0	0
3470-5695	NA	COc1ccc(-c2nc3ccccc3c(=O)n2NC(=O)[C@H](c2ccccc2)C2CCCC2)cc1OC	NA	NA	0	0
T14319	Aripiprazole Lauroxil	CCCCCCCCCCCC(=O)OCN1C(=O)CCc2ccc(OCCCCN3CCN(c4cccc(Cl)c4Cl)CC3)cc21	GPCR/G Protein;Neuroscience	5-HT Receptor;Dopamine Receptor	0	0
T8758	Poziotinib hydrochloride	C=CC(=O)N1CCC(Oc2cc3c(Nc4ccc(Cl)c(Cl)c4F)ncnc3cc2OC)CC1	Tyrosine Kinase/Adaptors;JAK/STAT signaling;Angiogenesis	EGFR	1	1
T21607	Ataciguat	O=C(Nc1ccc(S(=O)(=O)N2CCOCC2)cc1)c1cc(Cl)ccc1NS(=O)(=O)c1ccc(Cl)s1	GPCR/G Protein;Others	Others;Guanylate cyclase	0	0
TQ0015	PRN1371	C=CC(=O)N1CCN(CCCn2c(=O)c(-c3c(Cl)c(OC)cc(OC)c3Cl)cc3cnc(NC)nc32)CC1	Angiogenesis;Tyrosine Kinase/Adaptors	CSF-1R;FGFR;c-Fms	0	1
5720-0015	NA	Nc1nonc1-c1nc2ccccc2n1CCn1c(-c2nonc2N)nc2ccccc21	NA	NA	0	0
E957-0127	NA	C[C@H](Oc1ccccc1)C(=O)Nc1c(C(=O)N2CCN(C(=O)c3ccco3)CC2)oc2ccccc12	NA	NA	0	0
T33762	Fosifloxuridine nafalbenamide	C[C@H](N[P@@](=O)(OC[C@H]1O[C@@H](n2cc(F)c(=O)[nH]c2=O)C[C@@H]1O)Oc1cccc2ccccc12)C(=O)OCc1ccccc1	DNA Damage/DNA Repair;Cell Cycle/Checkpoint	DNA/RNA Synthesis	0	0
T14358	Avoralstat	[H]/N=C(\N)c1ccc(NC(=O)c2cc(C=C)c(OC)cc2-c2ccc(C(=O)NCC3CC3)nc2C(=O)O)cc1	Others	Others	0	0
S629-2217	NA	O=C(CCc1ccc2c(c1)CN(S(=O)(=O)c1cccc3nsnc13)CCO2)NCC1CC1	NA	NA	0	0
F233-0126	NA	COc1cc(=O)n(-c2ccccc2)nc1C(=O)N(Cc1ccccc1)Cc1ccccc1	NA	NA	0	0
T2640	Rebastinib	CNC(=O)c1cc(Oc2ccc(NC(=O)Nc3cc(C(C)(C)C)nn3-c3ccc4ncccc4c3)c(F)c2)ccn1	Apoptosis;Angiogenesis;Cytoskeletal Signaling;Tyrosine Kinase/Adaptors	Apoptosis;Src;Bcr-Abl;FLT	0	1
T2545	Lomitapide Mesylate	O=C(NC1CCN(CCCCC2(C(=O)NCC(F)(F)F)c3ccccc3-c3ccccc32)CC1)c1ccccc1-c1ccc(C(F)(F)F)cc1	Metabolism	CETP	0	0
T30751	Carotegrast methyl	COC(=O)[C@H](Cc1ccc(-n2c(=O)c3cc(N(C)C)ccc3n(C)c2=O)cc1)NC(=O)c1c(Cl)cccc1Cl	Cytoskeletal Signaling	Integrin	0	0
T2657	Elacridar	COc1cc2c(cc1OC)CN(CCc1ccc(NC(=O)c3cccc4c(=O)c5cccc(OC)c5[nH]c34)cc1)CC2	Membrane transporter/Ion channel;Neuroscience	BCRP;P-gp	0	0
TQ0297	Cenicriviroc	CCCCOCCOc1ccc(-c2ccc3c(c2)/C=C(/C(=O)Nc2ccc([S@](=O)Cc4cncn4CCC)cc2)CCCN3CC(C)C)cc1	Immunology/Inflammation;Microbiology/Virology;Proteases/Proteasome	CCR;HIV Protease	0	0
D276-0377	NA	COc1ccccc1NC(=O)c1c(C)cc(C)nc1SCC(=O)Nc1nccs1	NA	NA	0	0
TQ0225	Velsecorat	C[C@H](NC(=O)C(C)(F)F)[C@H](Oc1ccc2c(cnn2-c2cccc(C(=O)N[C@@H]3CCOC3)c2)c1)c1ccc2c(c1)OCCO2	Endocrinology/Hormones	Glucocorticoid Receptor	0	0
T4060	Acelarin	C[C@H](N[P@@](=O)(OC[C@H]1O[C@@H](n2ccc(N)nc2=O)C(F)(F)[C@@H]1O)Oc1ccccc1)C(=O)OCc1ccccc1	DNA Damage/DNA Repair;Cell Cycle/Checkpoint	DNA/RNA Synthesis	0	0
T2369	Rociletinib	C=CC(=O)Nc1cccc(Nc2nc(Nc3ccc(N4CCN(C(C)=O)CC4)cc3OC)ncc2C(F)(F)F)c1	Tyrosine Kinase/Adaptors;Angiogenesis;JAK/STAT signaling	EGFR	1	1
L823-0995	NA	O=C(c1nc(-c2csc(S(=O)(=O)Nc3cccc4ccccc34)c2)no1)N1CCOCC1	NA	NA	0	0
TQ0292	Grapiprant	CCc1nc2c(C)nc(C)cc2n1-c1ccc(CCNC(=O)NS(=O)(=O)c2ccc(C)cc2)cc1	Immunology/Inflammation;GPCR/G Protein	Prostaglandin Receptor	0	0
K279-0098	NA	Cc1ccc(CNC(=O)CSC2=Nc3ccccc3C3=NC(=O)[C@@H](Cc4c[nH]c5ccccc45)N23)cc1	NA	NA	0	0
K838-0073	NA	CC1CCN(S(=O)(=O)c2cccc(C(=O)Nc3ccccc3C(=O)N3CCN(c4ccccc4)CC3)c2)CC1	NA	NA	0	0
T6268	Ceftiofur hydrochloride	CO/N=C(/C(=O)N[C@@H]1C(=O)N2C(C(=O)O)=C(CSC(=O)c3ccco3)CS[C@H]12)c1csc(N)n1	Microbiology/Virology	Antibiotic;Antibacterial	0	0
E570-1959	NA	CC(=O)N1c2ccc(S(=O)(=O)N3CCC[C@H]3C(=O)N3CCN(c4ccccc4)CC3)cc2C[C@H]1C	NA	NA	0	0
8018-5073	NA	Nc1nc(CN2CCN(Cc3ccc4c(c3)OCO4)CC2)nc(Nc2ccc3c(c2)OCCO3)n1	NA	NA	0	0
T15210	Elsulfavirine	CCC(=O)NS(=O)(=O)c1ccc(NC(=O)Cc2ccc(Br)c(Oc3cc(Cl)cc(C#N)c3)c2F)c(Cl)c1	Proteases/Proteasome;Microbiology/Virology	HIV Protease	0	0
T15393	Glycerol phenylbutyrate	O=C(CCCc1ccccc1)OCC(COC(=O)CCCc1ccccc1)OC(=O)CCCc1ccccc1	GPCR/G Protein	Sigma receptor	0	0
T3998	Itacitinib	N#CCC1(n2cc(-c3ncnc4[nH]ccc34)cn2)CN(C2CCN(C(=O)c3ccnc(C(F)(F)F)c3F)CC2)C1	Stem Cells;Chromatin/Epigenetic;Angiogenesis;JAK/STAT signaling	JAK	1	0
T11381	Pictilisib dimethanesulfonate	CS(=O)(=O)N1CCN(Cc2cc3nc(-c4cccc5n[nH]cc45)nc(N4CCOCC4)c3s2)CC1	Apoptosis;DNA Damage/DNA Repair;PI3K/Akt/mTOR signaling;Autophagy	Apoptosis;DNA-PK;PI3K;Autophagy;mTOR	0	0
C637-0269	NA	O=C(c1ccc(CSCc2ccccc2F)o1)N1CCN(c2ccc(N3CCOCC3)nn2)CC1	NA	NA	0	0
T19861	Niceritrol	O=C(OCC(COC(=O)c1cccnc1)(COC(=O)c1cccnc1)COC(=O)c1cccnc1)c1cccnc1	Others	Others	0	0
T9173	HM-30181 mesylate monohydrate	COc1cc2c(cc1OC)CN(CCc1ccc(-n3nnc(-c4cc(OC)c(OC)cc4NC(=O)c4cc(=O)c5ccccc5o4)n3)cc1)CC2	Neuroscience;Membrane transporter/Ion channel	P-gp	0	0
T11578L	Encequidar mesylate	COc1cc2c(cc1OC)CN(CCc1ccc(-n3nnc(-c4cc(OC)c(OC)cc4NC(=O)c4cc(=O)c5ccccc5o4)n3)cc1)CC2	Membrane transporter/Ion channel;Neuroscience	P-gp	0	0
S429-1111	NA	CC1(c2noc(-c3ccncc3)n2)CCN(C(=O)CNc2ccc3nnc(-c4cccnc4)n3n2)CC1	NA	NA	0	0
T12594	Pyrotinib dimaleate	CCOc1cc2ncc(C#N)c(Nc3ccc(OCc4ccccn4)c(Cl)c3)c2cc1NC(=O)/C=C/[C@H]1CCCN1C	Angiogenesis;JAK/STAT signaling;Tyrosine Kinase/Adaptors	EGFR;HER	1	1
L701-0630	NA	COc1ccc(Cc2nc(-c3ccc4c(c3)nnn4CCC(=O)N3CCOCC3)no2)cc1Cl	NA	NA	0	0
C684-0112	NA	O=C(CCCc1nnc2n3nc(-c4ccccc4)nc3c3ccccc3n12)N1CCN(C(=O)c2ccco2)CC1	NA	NA	0	0
TQ0223	Lusutrombopag	CCCCCCO[C@@H](C)c1cccc(-c2csc(NC(=O)c3cc(Cl)c(/C=C(\C)C(=O)O)c(Cl)c3)n2)c1OC	Proteases/Proteasome;Immunology/Inflammation	Thrombin;Thrombopoietin Receptor	0	0
Y502-9584	NA	Cc1c(NC(=O)c2c(NC(=O)CCS(=O)(=O)c3ccc4ccccc4c3)cnn2C)cnn1C	NA	NA	0	0
T6078	Saracatinib	CN1CCN(CCOc2cc(OC3CCOCC3)c3c(Nc4c(Cl)ccc5c4OCO5)ncnc3c2)CC1	JAK/STAT signaling;Autophagy;Tyrosine Kinase/Adaptors;Angiogenesis	Autophagy;EGFR;Src;BTK	1	1
4378-0303	NA	N#Cc1c(-c2ccccc2)cc(-c2cccs2)nc1SCCS(=O)(=O)c1nc2ccccc2s1	NA	NA	0	0
8020-6836	NA	Cn1c(NC(=O)CN2CCN(c3ncccn3)CC2)c2c3c(cccc31)C(=O)c1ccccc1-2	NA	NA	0	0
C447-1508	NA	CCOC(=O)N1CCC(N2Cc3cccc(C(=O)N4CCN(C(=O)c5ccco5)CC4)c3C2=O)CC1	NA	NA	0	0
T1745	Balipodect	COc1cn(-c2ccc(-n3cccn3)cc2F)nc(-c2ccnn2-c2ccccc2)c1=O	Metabolism	PDE	0	0
T425-0613	NA	COc1ccc(-c2nccn3cc(C(=O)N4CCCN(c5ncccn5)CC4)nc23)cc1	NA	NA	0	0
T2235	Dactolisib	Cn1c(=O)n(-c2ccc(C(C)(C)C#N)cc2)c2c3cc(-c4cnc5ccccc5c4)ccc3ncc21	PI3K/Akt/mTOR signaling;DNA Damage/DNA Repair;Autophagy	mTOR;ATM/ATR;Autophagy;PI3K	0	0
D223-0548	NA	Cc1ccc(-n2ccc(=O)c(C(=O)Nc3ccc(S(=O)(=O)Nc4onc(C)c4C)cc3)n2)cc1	NA	NA	0	0
D289-0442	NA	CCc1ccc2c(c1)-c1ccccc1S(=O)(=O)N2CC(=O)Nc1ccccc1Oc1ccccc1	NA	NA	0	0
T1826	PI3K-IN-1	COc1cc(Nc2nc3ccccc3nc2NS(=O)(=O)c2ccc(NC(=O)c3ccc(C)c(OC)c3)cc2)cc(OC)c1	DNA Damage/DNA Repair;PI3K/Akt/mTOR signaling	DNA-PK;PI3K	0	0
T3523	Fostemsavir	COc1cnc(-n2cnc(C)n2)c2c1c(C(=O)C(=O)N1CCN(C(=O)c3ccccc3)CC1)cn2COP(=O)(O)O	Microbiology/Virology;Proteases/Proteasome	HIV Protease	0	0
T10570	Fostemsavir Tris	COc1cnc(-n2cnc(C)n2)c2c1c(C(=O)C(=O)N1CCN(C(=O)c3ccccc3)CC1)cn2COP(=O)(O)O	Microbiology/Virology;Proteases/Proteasome	HIV Protease	0	0
T2328	Radotinib	Cc1cn(-c2cc(NC(=O)c3ccc(C)c(Nc4nccc(-c5cnccn5)n4)c3)cc(C(F)(F)F)c2)cn1	Cytoskeletal Signaling;Tyrosine Kinase/Adaptors;Angiogenesis	Bcr-Abl	0	1
T6311	Bafetinib	Cc1ccc(NC(=O)c2ccc(CN3CC[C@H](N(C)C)C3)c(C(F)(F)F)c2)cc1Nc1nccc(-c2cncnc2)n1	Tyrosine Kinase/Adaptors;Cytoskeletal Signaling;Autophagy;Angiogenesis	Bcr-Abl;Src;Autophagy	0	1
T5498	SB-649868	Cc1nc(C(=O)N2CCCC[C@H]2CNC(=O)c2cccc3occc23)c(-c2ccc(F)cc2)s1	GPCR/G Protein;Neuroscience	OX Receptor	0	0
S049-0561	NA	COCc1nc(-c2ccc(O[C@@H]3CCN(C(=O)c4ccc5ccccc5n4)C3)cc2)no1	NA	NA	0	0
T3598	JNK-IN-7	CN(C)C/C=C/C(=O)Nc1cccc(C(=O)Nc2ccc(Nc3nccc(-c4cccnc4)n3)cc2)c1	MAPK	JNK	0	0
T0694	Pranlukast	O=C(Nc1cccc2c(=O)cc(-c3nnn[nH]3)oc12)c1ccc(OCCCCc2ccccc2)cc1	Others;Apoptosis;NF-Κb;Immunology/Inflammation;GPCR/G Protein	LTR;IL Receptor;NF-κB;Leukotriene Receptor;TNF;Others	0	0
T7175	Alflutinib mesylate	C=CC(=O)Nc1cc(Nc2nccc(-c3cn(C)c4ccccc34)n2)c(OCC(F)(F)F)nc1N(C)CCN(C)C	Tyrosine Kinase/Adaptors;Angiogenesis;JAK/STAT signaling	EGFR	1	1
T3995	Amcasertib	CCN(CC)CCNC(=O)c1c(C)[nH]c(/C=C2\C(=O)Nc3ccc(-c4csc(-c5ccccc5)n4)cc32)c1C	Stem Cells	Stemness kinase	0	1
T6109	Darapladib	CCN(CC)CCN(Cc1ccc(-c2ccc(C(F)(F)F)cc2)cc1)C(=O)Cn1c(SCc2ccc(F)cc2)nc(=O)c2c1CCC2	Metabolism	Phospholipase	0	0
T6092	Sapitinib	CNC(=O)CN1CCC(Oc2cc3c(Nc4cccc(Cl)c4F)ncnc3cc2OC)CC1	Tyrosine Kinase/Adaptors;JAK/STAT signaling;Angiogenesis	EGFR	1	1
T8151	Mobocertinib	C=CC(=O)Nc1cc(Nc2ncc(C(=O)OC(C)C)c(-c3cn(C)c4ccccc34)n2)c(OC)cc1N(C)CCN(C)C	Tyrosine Kinase/Adaptors;JAK/STAT signaling;Angiogenesis	EGFR	1	1
2272-1191	NA	COc1cc(NC(=O)c2cc3ccccc3cc2NS(=O)(=O)c2ccccc2)c2ncccc2c1	NA	NA	0	0
T39710	ARV-471	O=C1CC[C@H](N2Cc3cc(N4CCN(CC5CCN(c6ccc([C@@H]7c8ccc(O)cc8CC[C@@H]7c7ccccc7)cc6)CC5)CC4)ccc3C2=O)C(=O)N1	Endocrinology/Hormones	Estrogen Receptor/ERR	0	0
T9251	Fedratinib hydrochloride hydrate	Cc1cnc(Nc2ccc(OCCN3CCCC3)cc2)nc1Nc1cccc(S(=O)(=O)NC(C)(C)C)c1	JAK/STAT signaling;Angiogenesis;Chromatin/Epigenetic;Apoptosis;Stem Cells	Apoptosis;JAK	1	0
T0138	Cefpiramide acid	Cc1cc(=O)c(C(=O)N[C@@H](C(=O)N[C@@H]2C(=O)N3C(C(=O)O)=C(CSc4nnnn4C)CS[C@H]23)c2ccc(O)cc2)c[nH]1	Microbiology/Virology	Antibacterial	0	0
T22324	Ensartinib hydrochloride	C[C@@H]1CN(C(=O)c2ccc(NC(=O)c3cc(O[C@H](C)c4c(Cl)ccc(F)c4Cl)c(N)nn3)cc2)C[C@H](C)N1	Angiogenesis;Others;Tyrosine Kinase/Adaptors	Others;c-Met/HGFR;Trk receptor;ALK	0	1
8008-9387	NA	O=C(CSc1nnc2c3ccccc3n(CCc3ccccc3)c2n1)N1c2ccccc2Sc2ccccc21	NA	NA	0	0
T6287	Tariquidar	COc1cc2c(cc1OC)CN(CCc1ccc(NC(=O)c3cc(OC)c(OC)cc3NC(=O)c3cnc4ccccc4c3)cc1)CC2	Neuroscience;Membrane transporter/Ion channel	P-gp	0	0
F864-0717	NA	O=C(Nc1ccc2c(c1)OCO2)c1nnc(C(=O)N2CCC[C@@H](C(=O)NCc3ccccn3)C2)s1	NA	NA	0	0
TQ0255	Olafertinib	C=CC(=O)Nc1cccc(-c2cccc3cnc(Nc4ccc(N5CCN(CCO)CC5)c(F)c4F)nc23)c1	Tyrosine Kinase/Adaptors;JAK/STAT signaling;Angiogenesis	EGFR	1	1
T11569	HKI-357	CCOc1cc2ncc(C#N)c(Nc3ccc(OCc4cccc(F)c4)c(Cl)c3)c2cc1NC(=O)/C=C/CN(C)C	JAK/STAT signaling;Tyrosine Kinase/Adaptors;Angiogenesis	EGFR	1	1
T2147	Nilotinib monohydrochloride monohydrate	Cc1cn(-c2cc(NC(=O)c3ccc(C)c(Nc4nccc(-c5cccnc5)n4)c3)cc(C(F)(F)F)c2)cn1	Tyrosine Kinase/Adaptors;Angiogenesis;Cytoskeletal Signaling;Autophagy	Autophagy;Bcr-Abl	0	1
T3211	Midostaurin	CO[C@@H]1[C@H](N(C)C(=O)c2ccccc2)C[C@@H]2O[C@]1(C)n1c3ccccc3c3c4c(c5c6ccccc6n2c5c31)C(=O)NC4	Chromatin/Epigenetic;Cytoskeletal Signaling;Others	Others;PKC	0	0
T6380	AMG 900	Cc1csc(-c2nnc(Nc3ccc(Oc4ncccc4-c4ccnc(N)n4)cc3)c3ccccc23)c1	Tyrosine Kinase/Adaptors;Chromatin/Epigenetic;Cell Cycle/Checkpoint;MAPK	Tyrosine Kinases;Aurora Kinase;p38 MAPK	0	1
T7624	DAPTA	C[C@@H](N)C(=O)N[C@@H](CO)C(=O)N[C@H](C(=O)N[C@H](C(=O)N[C@H](C(=O)N[C@@H](CC(N)=O)C(=O)N[C@@H](Cc1ccc(O)cc1)C(=O)N[C@H](C(N)=O)[C@@H](C)O)[C@@H](C)O)[C@@H](C)O)[C@@H](C)O	Immunology/Inflammation;Proteases/Proteasome;Microbiology/Virology	CCR;HIV Protease	0	0
T16703	Quarfloxin	CN1CCC[C@H]1CCNC(=O)c1cn2c3c(c(N4CC[C@@H](c5cnccn5)C4)c(F)cc3c1=O)Oc1cc3ccccc3cc1-2	Cell Cycle/Checkpoint;DNA Damage/DNA Repair	DNA/RNA Synthesis	0	0
G749-0305	NA	Cc1cc(C)c2c(=O)nc(SCc3cc(=O)n4ccccc4n3)n(-c3cccc(C)c3C)c2n1	NA	NA	0	0
T16724	Razuprotafib	COC(=O)N[C@@H](Cc1ccccc1)C(=O)N[C@@H](Cc1ccc(NS(=O)(=O)O)cc1)c1csc(-c2cccs2)n1	Metabolism;Others	Phosphatase;Others	0	0
T6007	Birinapant	CC[C@H](NC(=O)[C@H](C)NC)C(=O)N1C[C@@H](O)C[C@H]1Cc1c(-c2[nH]c3cc(F)ccc3c2C[C@@H]2C[C@H](O)CN2C(=O)[C@H](CC)NC(=O)[C@H](C)NC)[nH]c2cc(F)ccc12	Microbiology/Virology;Apoptosis;Proteases/Proteasome	Apoptosis;HIV Protease;IAP	0	0
T7079	Batefenterol	COc1cc(NC(=O)CCN2CCC(OC(=O)Nc3ccccc3-c3ccccc3)CC2)c(Cl)cc1CNC[C@H](O)c1ccc(O)c2[nH]c(=O)ccc12	Neuroscience;GPCR/G Protein	AChR;Adrenergic Receptor	0	0
Y501-2431	NA	O=C(c1cc2nccc(-c3ccc4ccccc4c3)n2n1)N1CCN(Cc2ccc3c(c2)OCO3)CC1	NA	NA	0	0
L218-0476	NA	COc1cccc(-c2cc(=O)n3c4ccccc4n(CC(=O)N(C)c4ccccc4)c3n2)c1	NA	NA	0	0
V019-5122	NA	O=C(Nc1nccnc1C(=O)NC1CCN(C(=O)CCc2ccccc2)CC1)c1ccc2c(c1)OCO2	NA	NA	0	0
T7284	Argipressin acetate (113-79-1(free base))	[H]/N=C(\N)NCCC[C@H](NC(=O)[C@@H]1CCCN1C(=O)[C@@H]1CSSC[C@H](N)C(=O)N[C@@H](Cc2ccc(O)cc2)C(=O)N[C@@H](Cc2ccccc2)C(=O)N[C@@H](CCC(N)=O)C(=O)N[C@@H](CC(N)=O)C(=O)N1)C(=O)NCC(N)=O	Others	Others	0	0
T0078	Lapatinib	CS(=O)(=O)CCNCc1ccc(-c2ccc3ncnc(Nc4ccc(OCc5cccc(F)c5)c(Cl)c4)c3c2)o1	Apoptosis;JAK/STAT signaling;Tyrosine Kinase/Adaptors;Autophagy;Angiogenesis;Cell Cycle/Checkpoint	Ferroptosis;EGFR;Autophagy	1	1
D699-0141	NA	Cc1cc(C)n(-c2nnc3c4ccccc4n(CC(=O)NCCc4nc5ccccc5[nH]4)c3n2)n1	NA	NA	0	0
